# Supplementary material for: Seroprevalence and Risk Factors of Lyme Borreliosis in The Netherlands: A Population-Based Cross-Sectional Study
Source: Microorganisms. 2023 Apr 20;11(4):1081. doi: 10.3390/microorganisms11041081 (PMC10143428; doi:10.3390/microorganisms11041081)
Supplement: Supplementary file 1 [file microorganisms-11-01081-s001.zip]

Archive with 1 entries (1 files):
- microorganisms-2286443-supplementary.xlsx
