# Supplementary material for: Seroprevalence and Risk Factors of Lyme Borreliosis in The Netherlands: A Population-Based Cross-Sectional Study
Source: Microorganisms. 2023 Apr 20;11(4):1081. doi: 10.3390/microorganisms11041081 (PMC10143428; doi:10.3390/microorganisms11041081)
Supplement: Supplementary file 1 [file microorganisms-11-01081-s001.zip › microorganisms-2286443-supplementary.xlsx]

## Sheet: Laboratory analysis
	Legend immunoblot confirmation
	− Negative
	± Equivocal
	+ Positive

## Sheet: Univariable analysis
	seropositivity*								*unweighted, NS + LVC
	n pos	%		p-value*		OR**	95% CI**		**a priori adjusted for age and gender
Overall (n=5592)	234	0.0418455
Gender				0.0001142						a priori adjustment for age only
Male (n=2471)	135	0.0546338				1.69385	1.29661	2.21278
Female (n=3121)	99	0.0317206				1
Age group (years)				5.859e-08						a priori adjustment for gender only
0-4 (n=78)	1	0.0128205				1
5-9 (n=247)	5	0.0202429				1.52677	0.175239	13.3019
10-14 (n=393)	9	0.0229008				1.72486	0.214455	13.8729
15-19 (n=327)	13	0.0397554				3.2676	0.418815	25.4939
20-24 (n=460)	9	0.0195652				1.51922	0.188832	12.2227
25-29 (n=436)	16	0.0366972				2.91653	0.379055	22.4404
30-34 (n=447)	9	0.0201342				1.63938	0.203816	13.1863
35-39 (n=408)	17	0.0416667				3.37315	0.439508	25.8884
40-44 (n=352)	12	0.0340909				2.93668	0.374101	23.0529
45-49 (n=379)	13	0.0343008				2.80418	0.359598	21.8672
50-54 (n=433)	17	0.039261				3.30774	0.431565	25.3523
55-59 (n=289)	9	0.0311419				2.58727	0.321302	20.834
60-64 (n=372)	20	0.0537634				4.60601	0.60596	35.0111
65-69 (n=332)	21	0.063253				5.39176	0.710653	40.9076
70-74 (n=305)	27	0.0885246				7.46236	0.992917	56.0841
75-79 (n=219)	21	0.0958904				8.10431	1.0652	61.6599
80-84 (n=94)	13	0.138298				11.4795	1.45723	90.4316
85-88 (n=21)	2	0.0952381				7.51155	0.638187	88.4119
Age group (20 years)				7.419e-11
0 - 19 (n=1045)	28	0.0267943				1
20 - 39 (n=1751)	51	0.0291262				1.11688	0.700448	1.78088
40 - 59 (n=1453)	51	0.0350998				1.41751	0.888511	2.26147
60 - 88 (n=1343)	104	0.0774386				3.16772	2.06933	4.84913
Region (geographical)				0.5385
Southeast (n=1135)	44	0.0387665				1.13271	0.635079	2.02029
Central (n=1276)	51	0.0399687				1.24812	0.726886	2.14312
Northwest (n=927)	51	0.0550162				1.62117	0.926574	2.83647
Southwest (n=1203)	40	0.0332502				1
Northeast (n=1051)	48	0.0456708				1.3688	0.775994	2.41446
Region (Nielsen)				0.4282
Nielsen I (n=421)	11	0.0261283				1
Nielsen II (n=1619)	75	0.0463249				1.86452	0.851825	4.08118
Nielsen III (n=644)	35	0.0543478				2.23078	0.928451	5.35989
Nielsen IV (n=1462)	59	0.0403557				1.79959	0.809345	4.00141
Nielsen V (n=1446)	54	0.0373444				1.53514	0.683444	3.44821
Province				0.129
Drenthe (n=120)	3	0.025				1.26683	0.287114	5.58961
Flevoland (n=128)	11	0.0859375				5.83203	1.88761	18.0188
Friesland (n=290)	23	0.0793103				4.79884	1.80951	12.7266
Gelderland (n=927)	35	0.0377562				2.14576	0.881247	5.22475
Groningen (n=234)	9	0.0384615				1.95711	0.650518	5.88806
Limburg (n=350)	7	0.02				1
Noord-Brabant (n=785)	37	0.0471338				2.53699	1.0348	6.21987
Noord-Holland (n=799)	40	0.0500626				2.51619	1.03981	6.0888
Overijssel (n=407)	13	0.031941				1.81752	0.663546	4.97836
Utrecht (n=349)	16	0.0458453				2.33646	0.87641	6.22889
Zeeland (n=311)	10	0.0321543				1.85452	0.64143	5.36181
Zuid-Holland (n=892)	30	0.0336323				1.72085	0.698536	4.23931
Municipality				no model fit, municipality cannot be both fixed and random effect
Alkmaar (n=112)	3	0.0267857
Almelo (n=65)	3	0.0461538
Amersfoort (n=90)	2	0.0222222
Amsterdam (n=110)	3	0.0272727
Barendrecht (n=92)	3	0.0326087
Barneveld (n=111)	6	0.0540541
Bergen op Zoom (n=115)	6	0.0521739
Beverwijk (n=71)	2	0.028169
Castricum (n=126)	11	0.0873016
Cranendonck (n=163)	10	0.0613497
Den Haag (n=66)	2	0.030303
Dordrecht (n=107)	1	0.00934579
Eindhoven (n=199)	8	0.040201
Enschede (n=97)	2	0.0206186
Geldermalsen (n=140)	2	0.0142857
Groningen (n=137)	6	0.0437956
Haarlem (n=72)	7	0.0972222
Heemskerk (n=87)	5	0.0574713
Heerlen (n=79)	1	0.0126582
het Bildt (n=130)	7	0.0538462
Hilversum (n=73)	7	0.0958904
Hoogeveen (n=120)	3	0.025
Korendijk (n=110)	3	0.0272727
Landgraaf (n=136)	3	0.0220588
Neder-Betuwe (n=114)	6	0.0526316
Nieuwegein (n=83)	3	0.0361446
Nijmegen (n=103)	7	0.0679612
Noordwijk (n=85)	5	0.0588235
Nunspeet (n=116)	3	0.0258621
Oirschot (n=167)	8	0.0479042
Oldambt (n=97)	3	0.0309278
Opsterland (n=160)	16	0.1
Overbetuwe (n=121)	3	0.0247934
Reimerswaal (n=110)	3	0.0272727
Rhenen (n=88)	9	0.102273
Rijnwaarden (n=96)	5	0.0520833
Rotterdam (n=153)	3	0.0196078
Sittard-Geleen (n=135)	3	0.0222222
Son en Breugel (n=141)	5	0.035461
Tholen (n=113)	5	0.0442478
Urk (n=128)	11	0.0859375
Vlissingen (n=88)	2	0.0227273
Wageningen (n=126)	3	0.0238095
Westland (n=194)	6	0.0309278
Wijk bij Duurstede (n=88)	2	0.0227273
Zaanstad (n=148)	2	0.0135135
Zuidplas (n=85)	7	0.0823529
Zwartewaterland (n=135)	1	0.00740741
Zwolle (n=110)	7	0.0636364
Degree of urbanisation (addresses per km2)				0.3935
very high (>2500) (n=988)	39	0.0394737				1.03348	0.602846	1.77173
high (1500-2500) (n=1480)	54	0.0364865				1
medium (1000-1500) (n=1012)	46	0.0454545				1.26041	0.741678	2.14196
low (500-1000) (n=1389)	53	0.0381569				1.07888	0.655503	1.7757
very low (0-500) (n=723)	42	0.0580913				1.74236	0.989498	3.06806
Country of birth				0.02721
Nederland (n=4928)	219	0.0444399				3.49423	0.484053	25.2237
Turkije Marokko (n=69)	1	0.0144928				1
SAN (n=177)	4	0.0225989				1.38893	0.154676	12.4721
other (n=418)	10	0.0239234				1.8088	0.230687	14.1826
Since when in NL				0.02766
1939 - 1990 (n=286)	9	0.0314685				1.29539	0.424542	3.9526
1991 - 2017 (n=344)	5	0.0145349				1
born in NL (n=4923)	219	0.0444851				2.58935	1.04456	6.41871
missing (n=39)	1	0.025641				1.35011	0.153235	11.8953
Country of birth mother3				0.1215
Nederland (n=4727)	211	0.0446372				3.74543	0.523559	26.794
SAN (n=180)	5	0.0277778				2.14678	0.251106	18.3535
Turkije Marokko (n=94)	1	0.0106383				1.05792	0.0664779	16.8357
other (n=517)	16	0.0309478				2.5645	0.340837	19.2955
unknown (n=74)	1	0.0135135				1
Country of birth father3				0.02286
Nederland (n=4753)	212	0.0446034				4.51293	0.622634	32.7103
SAN (n=169)	2	0.0118343				1.04199	0.0938253	11.5721
Turkije Marokko (n=99)	1	0.010101				1.26458	0.0785629	20.3551
other (n=478)	18	0.0376569				4.08073	0.53895	30.8978
unknown (n=93)	1	0.0107527				1
Migration background (first and second generation)				0.1469
Dutch (n=4585)	205	0.044711				2.2582	0.548717	9.29345
other Western (n=346)	15	0.0433526				2.09024	0.467291	9.34984
Maroccan and Turkish (n=115)	2	0.0173913				1
Surinamese, Aruban, The Netherlands Antillean (n=227)	5	0.0220264				1.02496	0.196308	5.35153
other non-Western (n=319)	7	0.0219436				1.18301	0.24295	5.76045
Education highest				0.003702
low (n=1623)	62	0.0382009				1
middle (n=1877)	61	0.0324987				1.11846	0.769398	1.62589
high (n=1770)	95	0.0536723				1.73336	1.22991	2.44288
missing (n=322)	16	0.0496894				1.89306	1.06134	3.37654
Current education				0.2949
child < 15 (n=718)	15	0.0208914				0.538214	0.196821	1.47177
MBO (n=181)	6	0.0331492				1
HBO (n=222)	8	0.036036				1.26753	0.418075	3.84292
university (n=121)	5	0.0413223				1.52473	0.439815	5.28586
other (n=88)	3	0.0340909				1.00467	0.244259	4.13233
no (n=3809)	172	0.0451562				1.0321	0.417862	2.54922
missing (n=453)	25	0.0551876				1.58197	0.599982	4.17117
Employment				0.2731
Yes (n=3281)	125	0.0380981				1.06098	0.748587	1.50373
No (n=1586)	94	0.0592686				1
child < 15 (n=718)	15	0.0208914				0.492447	0.226575	1.0703
Missing (n=7)	0	0				2.60506e-05	2.10017e-159	3.23131e+149
Employment				0.3304
Yes (n=3281)	125	0.0380981				1.17673	0.757642	1.82764
No (n=808)	30	0.0371287				1
Retired (n=778)	64	0.0822622				1.24112	0.744702	2.06846
child < 15 (n=718)	15	0.0208914				0.521266	0.232695	1.1677
Missing (n=7)	0	0				2.77512e-05	0	Inf
Job in agriculture				0.2778
Yes (n=122)	2	0.0163934				1
No (n=5466)	232	0.0424442				2.60665	0.639238	10.6293
Missing (n=4)	0	0				0.000114274	4.15865e-50	3.1401e+41
Job in industry				0.8004
Yes (n=398)	14	0.0351759				1
No (n=5190)	220	0.0423892				1.15986	0.657788	2.04515
Missing (n=4)	0	0				8.86408e-05	6.45528e-44	1.21717e+35
Job in water				0.4718
Yes (n=17)	0	0				1
No (n=5571)	234	0.0420032				598302	0	Inf
Missing (n=4)	0	0				3.13667	0	Inf
Job in transport				0.3326
Yes (n=149)	3	0.0201342				1
No (n=5439)	231	0.042471				2.11979	0.669859	6.70815
Missing (n=4)	0	0				8.95932e-05	3.27677e-65	2.44965e+56
Job in education				0.9076
Yes (n=383)	14	0.0365535				1.03633	0.588287	1.82561
No (n=5205)	220	0.0422671				1
Missing (n=4)	0	0				0.000110257	3.55556e-279	3.41904e+270
Job in health				0.8747
Yes (n=959)	30	0.0312826				1
No (n=4629)	204	0.04407				0.938652	0.61852	1.42448
Missing (n=4)	0	0				0.000100564	8.88548e-285	1.13815e+276
Job in other sector				0.3363
Yes (n=1813)	54	0.0297849				1
No (n=3775)	180	0.0476821				1.26961	0.905349	1.78043
Missing (n=4)	0	0				0.00013482	5.2572e-270	3.45741e+261
Working in night shifts				0.276
Regular (n=257)	8	0.0311284				1.3048	0.446578	3.81234
Sometimes (n=236)	6	0.0254237				1
No (n=2346)	87	0.0370844				1.53118	0.661748	3.54289
child < 15 (n=718)	15	0.0208914				0.775615	0.254305	2.36558
Missing (n=2035)	118	0.0579853				1.6693	0.707571	3.93821
Working in varying hours				0.3481
Regular (n=596)	16	0.0268456				1
Sometimes (n=147)	5	0.0340136				1.11528	0.401608	3.09717
No (n=2103)	81	0.0385164				1.25866	0.728635	2.17424
child < 15 (n=718)	15	0.0208914				0.618305	0.248909	1.53591
Missing (n=2028)	117	0.0576923				1.33624	0.751063	2.37734
Working in varying hours in the past				0.1325
Regular (n=989)	41	0.041456				2.23231	0.790691	6.30235
Sometimes (n=196)	4	0.0204082				1
No (n=1663)	56	0.0336741				1.8128	0.650309	5.05338
child < 15 (n=718)	15	0.0208914				0.991702	0.284191	3.4606
Missing (n=2026)	118	0.0582428				2.18371	0.781982	6.0981
Net monthly income (NMI)				0.6675
<970 (n=287)	13	0.0452962				1.50383	0.80787	2.79934
971-1355 (n=416)	20	0.0480769				1.34369	0.79328	2.27598
1356-1969 (n=734)	33	0.0449591				1.05038	0.678232	1.62672
1970-3314 (n=1618)	62	0.0383189				1
3315-3500 (n=421)	16	0.0380048				1.08641	0.618145	1.90939
≥3501 (n=1293)	55	0.0425367				1.29	0.884559	1.88127
missing (n=823)	35	0.0425273				1.37211	0.892107	2.11037
Religion2				0.09374
Christian (n=2368)	115	0.0485642				2.40693	0.970997	5.96634
Islam (n=231)	5	0.021645				1.33861	0.381486	4.69713
No religion (n=2298)	88	0.0382942				2.09294	0.840399	5.21231
Other (n=262)	5	0.019084				1
Missing (n=433)	21	0.0484988				3.05001	1.13326	8.20868
Tuberculosis vaccine				0.659
Yes (n=446)	23	0.0490405				0.998335	0.624424	1.59615
No (n=3431)	128	0.0373069				1
Unknown (n=1301)	63	0.0484243				1.09795	0.799603	1.5076
Missing (n=391)	20	0.0511509				1.36428	0.835076	2.22884
Health status2				0.08866
Very good (n=1394)	59	0.0423242				3.17454	0.761866	13.2277
Good (n=3173)	141	0.0444374				2.68785	0.658009	10.9794
Reasonable (n=826)	30	0.0363196				1.895	0.448167	8.01266
Poor/Very bad (n=101)	2	0.019802				1
Missing (n=98)	2	0.0204082				1.37002	0.189827	9.88777
Fever (38+) in the last month				0.8335
Yes (n=404)	17	0.0420792				1.19328	0.712335	1.99893
No (n=3934)	155	0.0394001				1
Unknown (n=112)	5	0.0446429				1.30582	0.522202	3.26536
Missing (n=1142)	57	0.0499124				1.09368	0.796452	1.50183
Food allergy				0.4005
Yes (n=504)	22	0.0436508				1.10407	0.701673	1.73723
No (n=4980)	211	0.0423695				1
Missing (n=108)	1	0.00925926				0.333444	0.0455284	2.44211
Immune disease (15+)				0.2459
Yes (n=98)	3	0.0306122				1
No (n=4769)	216	0.0452925				1.4082	0.431624	4.59436
child < 15 (n=718)	15	0.0208914				0.671799	0.164185	2.74882
Missing (n=7)	0	0				2.30122e-05	0	Inf
Rheumatic disease (15+)				0.2842
Yes (n=174)	10	0.0574713				1.03808	0.53223	2.02471
No (n=4693)	209	0.0445344				1
child < 15 (n=718)	15	0.0208914				0.477299	0.224665	1.01402
Missing (n=7)	0	0				1.74204e-05	2.01516e-47	1.50593e+37
Missing spleen (15+)				0.2107
Yes (n=8)	1	0.125				2.88326	0.33634	24.7167
No (n=4859)	174	0.0358098				1
child < 15 (n=718)	15	0.0208914				0.477301	0.221346	1.02923
Missing (n=7)	0	0				2.9704e-05	0	Inf
Vascular and heart disease (15+)				0.1545
Yes (n=409)	22	0.0537897				1
No (n=4458)	197	0.0441902				1.33215	0.823655	2.15457
child < 15 (n=718)	15	0.0208914				0.633566	0.25668	1.56384
Missing (n=7)	0	0				3.23469e-05	0	Inf
Neurological disorder (15+)				0.1916
Yes (n=116)	4	0.0344828				1
No (n=4751)	215	0.0452536				1.60884	0.585306	4.42224
child < 15 (n=718)	15	0.0208914				0.764773	0.217865	2.68459
Missing (n=7)	0	0				2.93922e-05	1.6924e-63	5.1046e+53
Skin disease (15+)				0.2605
Yes (n=640)	28	0.04375				1.10026	0.741257	1.63314
No (n=4227)	147	0.0347764				1
child < 15 (n=718)	15	0.0208914				0.479944	0.222489	1.03532
Missing (n=7)	0	0				2.63447e-05	0	Inf
Organ- or bone marrow transplantation (15+)				0.107
Yes (n=12)	2	0.166667				4.11687	0.849909	19.9416
No (n=4855)	217	0.0446962				1
child < 15 (n=718)	15	0.0208914				0.477494	0.224827	1.01412
Missing (n=7)	0	0				3.2306e-05	3.98678e-74	2.61784e+64
Other disease (15+)				0.2696
Yes (n=637)	27	0.0423862				1
No (n=4230)	192	0.0453901				1.08274	0.714382	1.64105
child < 15 (n=718)	15	0.0208914				0.513977	0.220278	1.19927
Missing (n=6)	0	0				2.27611e-05	4.27323e-54	1.21236e+44
Milk allergy				0.8867
Yes (n=155)	6	0.0387097				1
No (n=5433)	228	0.0419658				0.897089	0.383854	2.09655
Missing (n=4)	0	0				6.19174e-05	0	Inf
Lactose intolerance				0.8743
Yes (n=58)	1	0.0172414				1
No (n=5455)	230	0.0421632				2.10488	0.291144	15.2176
I don't know (n=24)	1	0.0416667				2.08047	0.122991	35.1926
Missing (n=55)	2	0.0363636				2.32271	0.204287	26.4088
Allergy for egg products				0.8139
Yes (n=20)	1	0.05				1.7237	0.218285	13.6113
No (n=5568)	233	0.0418463				1
Missing (n=4)	0	0				0.00010784	2.62388e-282	4.43218e+273
Allergy for peanut products				0.8016
Yes (n=49)	1	0.0204082				1
No (n=5539)	233	0.0420654				1.62425	0.224567	11.7479
Missing (n=4)	0	0				7.79059e-05	1.72914e-34	3.51003e+25
Allergy for nut products				0.9137
Yes (n=77)	3	0.038961				1.02848	0.312864	3.38095
No (n=5511)	231	0.0419162				1
Missing (n=4)	0	0				0.000107663	3.79518e-282	3.0542e+273
Allergy for fish products				0.5214
Yes (n=23)	2	0.0869565				2.45543	0.56241	10.7201
No (n=5565)	232	0.0416891				1
Missing (n=4)	0	0				0.000104759	7.21707e-30	1.52064e+21
Allergy for shellfish				0.6018
Yes (n=51)	1	0.0196078				1
No (n=5537)	233	0.0420805				2.26438	0.313208	16.3707
Missing (n=4)	0	0				9.876e-05	4.38641e-40	2.22358e+31
Allergy for soya				0.589
Yes (n=15)	0	0				6.68394e-06	2.31482e-52	1.92996e+41
No (n=5573)	234	0.0410899				1
Missing (n=4)	0	0				9.66274e-06	5.57222e-33	1.67561e+22
Allergy for grain products				0.8637
Yes (n=44)	2	0.0454545				1.29562	0.309147	5.42988
No (n=5544)	232	0.041847				1
Missing (n=4)	0	0				7.30025e-07	5.97662e-161	8.91701e+147
Do you have celiac disease				0.2573
Yes (n=15)	2	0.133333				5.38649	1.15351	25.153
Other gluten intolerance (n=6)	0	0				3.58969e-06	0	Inf
No (n=5548)	232	0.0418169				1
I don't know (n=9)	0	0				3.40186e-06	0	Inf
Missing (n=14)	0	0				4.89232e-06	0	Inf
Antibiotic use in last 3 months				0.07681
Yes (n=606)	19	0.0313531				1
No (n=4285)	182	0.0424737				1.49025	0.918897	2.41686
Missing (n=668)	33	0.0470756				1.94432	1.08559	3.48232
Antibiotic frequency in last 3 months				0.05384
Never (n=4284)	182	0.0424837				6.14586	0.872874	43.2727
1 time (n=422)	17	0.0402844				5.4235	0.729672	40.3117
2-3 or >4 times (n=120)	1	0.00833333				1
Missing (n=766)	34	0.0443864				7.42663	1.02754	53.6769
Antibiotic use in last 3 months by infection
Otitis				0.8736
Yes (n=35)	1	0.0285714				1
No (n=5553)	233	0.0419593				1.34631	0.182953	9.90718
Missing (n=4)	0	0				6.69041e-05	4.01604e-35	1.11457e+26
Respiratory infection				0.4744
Yes (n=121)	4	0.0330579				1
No (n=5467)	230	0.0420706				1.73608	0.631202	4.77497
Missing (n=4)	0	0				8.95759e-05	5.41762e-35	1.48106e+26
Urinary tract infection				0.5198
Yes (n=123)	3	0.0243902				1
No (n=5465)	231	0.042269				1.78733	0.561793	5.68637
Missing (n=4)	0	0				9.09507e-05	3.17298e-102	2.60702e+93
Skin infection				0.8545
Yes (n=61)	2	0.0327869				1
No (n=5527)	232	0.0419758				1.29662	0.305253	5.50768
Missing (n=4)	0	0				7.65652e-05	0	Inf
Laryngitis				0.7807
Yes (n=48)	1	0.0208333				1
No (n=5540)	233	0.0420578				1.69674	0.224401	12.8294
Missing (n=4)	0	0				6.80109e-05	0	Inf
Sinus infection				0.4287
Yes (n=34)	3	0.0882353				2.34077	0.687549	7.96917
No (n=5554)	231	0.0415916				1
Missing (n=4)	0	0				0.000106395	1.16023e-284	9.75668e+275
Stomach infection				0.281
Yes (n=26)	0	0				4.38564e-06	0	Inf
No (n=5562)	234	0.0411985				1
Missing (n=4)	0	0				9.49291e-06	0	Inf
Other infection				0.9037
Yes (n=77)	3	0.038961				1
No (n=5511)	231	0.0419162				1.09634	0.334773	3.59038
Missing (n=4)	0	0				6.06338e-05	0	Inf
Other reason				0.814
Yes (n=78)	5	0.0641026				1.26759	0.495935	3.2399
No (n=5510)	229	0.0415608				1
Missing (n=4)	0	0				0.000113155	1.67741e-275	7.63318e+266
Unknown reason				0.3815
Yes (n=24)	0	0				5.48321e-06	8.87219e-49	3.38875e+37
No (n=5564)	234	0.0420561				1
Missing (n=4)	0	0				9.51515e-06	1.10756e-45	8.17457e+34
bloodtransfusion				0.183
Yes (n=363)	12	0.0330579				1
No (n=3767)	169	0.0448633				1.66499	0.912216	3.03898
Unkown (n=302)	12	0.0397351				1.1722	0.517567	2.65484
Missing (n=1160)	41	0.0353448				1.91167	0.942153	3.87886
bloodtrans abroad				0.13
Netherlands (n=333)	12	0.036036				1
Abroad (n=19)	0	0				6.18231e-06	0	Inf
No (n=3767)	169	0.0448633				1.47315	0.796517	2.72458
child < 15 (n=718)	15	0.0208914				0.717089	0.268836	1.91275
Missing (n=755)	38	0.0503311				1.61214	0.817306	3.17996
Garden (work/play barehanded)				0.5151
Yes (n=3477)	159	0.0457291				1.18983	0.879941	1.60885
No (n=1867)	66	0.0353508				1
Missing (n=239)	9	0.0362903				1.21324	0.592319	2.48506
Contact with cats < 5 yrs				0.6953
Kitten (n=286)	13	0.0454545				1.74621	0.768445	3.96806
Adult (n=2164)	87	0.0402033				1.37027	0.721528	2.60231
No (n=2424)	111	0.0457921				1.46745	0.181273	11.8795
Unkown (n=34)	1	0.0294118				1.25317	0.657274	2.3893
Both (n=457)	11	0.02407				1
Missing (n=227)	11	0.0484581				1.82655	0.772357	4.31962
Pet ownership				0.4313
Yes (n=3090)	111	0.0359223				1
No (n=2277)	111	0.0487484				1.0293	0.773847	1.36908
Missing (n=225)	12	0.0533333				1.54492	0.829421	2.87763
Pet_dog				0.2813
Yes (n=1540)	50	0.0324675				1
No (n=4048)	184	0.0454545				1.27657	0.922877	1.76581
Missing (n=4)	0	0				0.00010546	2.76392e-48	4.02396e+39
Pet_cat				0.5217
Yes (n=1303)	54	0.0414428				1.19344	0.866364	1.64399
No (n=4285)	180	0.042007				1
Missing (n=4)	0	0				0.000124664	1.83048e-41	8.49017e+32
Pet_bird				0.8894
Yes (n=383)	14	0.0365535				1
No (n=5205)	220	0.0422671				1.06927	0.613936	1.86231
Missing (n=4)	0	0				9.85752e-05	1.08609e-113	8.94679e+104
Pet_fish				0.3088
Yes (n=625)	15	0.024				1
No (n=4963)	219	0.0441265				1.47376	0.852461	2.54789
Missing (n=4)	0	0				8.84945e-05	0	Inf
Pet_hamster				0.7433
Yes (n=447)	16	0.0357942				1.19804	0.702531	2.04305
No (n=5141)	218	0.0424042				1
Missing (n=4)	0	0				0.000132583	1.087e-158	1.61714e+150
Pet_mouse				0.8318
Yes (n=53)	1	0.0188679				1.51542	0.200738	11.4402
No (n=5535)	233	0.0420958				1
Missing (n=4)	0	0				7.17993e-05	0	Inf
Pet_rabbit				0.4906
Yes (n=597)	14	0.0234506				1
No (n=4991)	220	0.0440793				1.36167	0.770594	2.40611
Missing (n=4)	0	0				8.53772e-05	0	Inf
Pet_others				0.745
Yes (n=212)	6	0.0283019				1
No (n=5376)	228	0.0424107				1.30047	0.5601	3.0195
Missing (n=4)	0	0				7.31357e-05	0	Inf
Farm animals past 5 yrs				0.1626
Yes (n=385)	19	0.0493506				1.23491	0.753318	2.02437
No (n=4806)	194	0.0403662				1
Missing (n=401)	21	0.0523691				1.57429	0.982808	2.52174
Pig - Farm animals				0.3809
Yes (n=22)	0	0				5.46777e-08	0	Inf
No (n=5566)	234	0.042041				1
Missing (n=4)	0	0				1.04334e-05	0	Inf
Ox - Farm animals				0.8912
Yes (n=60)	2	0.0333333				1
No (n=5528)	232	0.0419682				1.17725	0.283497	4.88863
Missing (n=4)	0	0				5.73579e-05	7.12777e-68	4.61565e+58
Sheep - Farm animals				0.5415
Yes (n=70)	5	0.0714286				1.69792	0.654362	4.40574
No (n=5518)	229	0.0415005				1
Missing (n=4)	0	0				0.000100651	1.57077e-292	6.44946e+283
Goat - Farm animals				0.12
Yes (n=47)	0	0				1.79186e-06	0	Inf
No (n=5541)	234	0.0422306				1
Missing (n=4)	0	0				3.40487e-06	0	Inf
Poultry - Farm animals				0.2814
Yes (n=242)	16	0.0661157				1.56274	0.906904	2.69285
No (n=5346)	218	0.0407782				1
Missing (n=4)	0	0				0.000101883	8.3809e-293	1.23855e+284
Other - Farm animals				0.5357
Yes (n=93)	2	0.0215054				1
No (n=5495)	232	0.0422202				1.96748	0.46679	8.29278
Missing (n=4)	0	0				0.000105158	0	Inf
Tick				2.132e-10
Never (n=4129)	129	0.0312424				1
1-4 times (n=696)	54	0.0775862				2.68675	1.91923	3.76122
5-9 times (n=51)	5	0.0980392				3.63616	1.38604	9.53922
>=10 times (n=35)	9	0.257143				10.0627	4.49691	22.5172
Unknown (n=359)	21	0.0584958				1.80029	1.11347	2.91075
Missing (n=322)	16	0.0496894				1.86014	1.0838	3.19259
Vegetarian				0.9527
Yes (n=49)	1	0.0204082				1
Fish only (n=60)	3	0.05				1.91205	0.191321	19.1089
No (n=4489)	199	0.0443306				1.55404	0.212643	11.3572
Missing (n=994)	31	0.0311871				1.58906	0.206441	12.2317
Beef frequency				0.5465
Never (n=190)	6	0.0315789				1.09951	0.455243	2.65555
<1 day/month (n=283)	15	0.0530035				1.65368	0.890747	3.07009
1-3 days/month (n=1072)	37	0.0345149				1
1-3 days/week (n=3217)	139	0.043208				1.35633	0.934119	1.96936
>3 days/week (n=483)	22	0.0455487				1.33859	0.776698	2.30696
Missing (n=347)	15	0.0432277				1.5102	0.811558	2.81028
Porkmeat frequency				0.03071
Never (n=538)	25	0.0464684				3.18232	1.28273	7.89501
<1 day/month (n=463)	25	0.0539957				3.5876	1.448	8.88869
1-3 days/month (n=1220)	53	0.0434426				2.59714	1.10572	6.10024
1-3 days/week (n=2636)	103	0.0390744				2.28249	0.994607	5.238
>3 days/week (n=302)	6	0.0198675				1
Missing (n=433)	22	0.0508083				3.24647	1.29438	8.1426
Bird frequency				0.8966
Never (n=442)	18	0.040724				1.16139	0.650577	2.07327
<1 day/month (n=267)	13	0.0486891				1.17695	0.613767	2.25691
1-3 days/month (n=902)	37	0.04102				1
1-3 days/week (n=3198)	131	0.0409631				1.18451	0.812727	1.72637
>3 days/week (n=307)	10	0.0325733				0.998318	0.487364	2.04496
Missing (n=476)	25	0.052521				1.3653	0.806518	2.31124
Fish frequency				0.7848
Never (n=360)	15	0.0416667				2.67528	0.601389	11.901
<1 day/month (n=649)	27	0.0416025				2.6365	0.617149	11.2633
1-3 days/month (n=1974)	81	0.0410334				2.49449	0.605075	10.2838
1-3 days/week (n=2136)	94	0.0440075				2.34552	0.571513	9.62615
>3 days/week (n=101)	2	0.019802				1
Missing (n=372)	15	0.0403226				2.50889	0.564503	11.1506
Wild frequency				0.9912
Never (n=3078)	121	0.0393112				1.08449	0.254387	4.62332
<1 day/month (n=1463)	62	0.0423787				1.06146	0.246589	4.56912
1-3 days/month (n=227)	10	0.0440529				1.05602	0.218954	5.09316
1-3 days/week (n=43)	2	0.0465116				1
>3 days/week (n=5)	0	0				2.90216e-05	9.69021e-103	8.69181e+92
Missing (n=776)	39	0.0502577				1.1035	0.252673	4.81929
Sushi frequency				0.7248
Never (n=3154)	136	0.0431198				1.39789	0.185459	10.5366
<1 day/month (n=1308)	44	0.0336391				1.20784	0.157827	9.24356
1-3 days/month (n=277)	9	0.032491				1.25686	0.150618	10.488
1-3 days/week (n=32)	1	0.03125				1
>3 days/week (n=15)	0	0				4.1552e-06	4.50254e-115	3.83467e+103
Missing (n=806)	44	0.0545906				1.54944	0.201977	11.8863
Raw beef frequency				0.4675
Never (n=2108)	96	0.0455408				1.38505	0.755226	2.5401
<1 day/month (n=1187)	55	0.0463353				1.52511	0.813974	2.85754
1-3 days/month (n=1340)	53	0.0395522				1.35901	0.724401	2.54955
1-3 days/week (n=464)	13	0.0280172				1
>3 days/week (n=33)	0	0				6.95034e-06	0	Inf
Missing (n=460)	17	0.0369565				1.30586	0.614219	2.77631
Raw porkmeat frequency				0.5929
Never (n=3645)	149	0.0408779				1
<1 day/month (n=579)	23	0.0397237				1.0124	0.639389	1.60303
1-3 days/month (n=351)	12	0.034188				0.820892	0.444487	1.51605
1-3 days/week (n=108)	6	0.0555556				1.44687	0.610703	3.42789
>3 days/week (n=7)	0	0				1.97719e-05	0	Inf
Missing (n=902)	44	0.0487805				1.2844	0.8982	1.83664
Raw bird frequency				0.9056
Never (n=4545)	189	0.0415842				1.76628	0.2411	12.9396
<1 day/month (n=121)	3	0.0247934				1.1051	0.111662	10.937
1-3 days/month (n=42)	1	0.0238095				1
1-3 days/week (n=21)	1	0.047619				1.97033	0.116752	33.2519
>3 days/week (n=5)	0	0				6.85926e-05	2.09979e-223	2.24067e+214
Missing (n=858)	40	0.04662				1.87552	0.250549	14.0395
Raw egg frequency				0.5351
Never (n=3917)	167	0.0426347				2.95957	0.408091	21.4635
<1 day/month (n=916)	38	0.0414847				3.69316	0.499183	27.3235
1-3 days/month (n=249)	8	0.0321285				2.95436	0.362825	24.0563
1-3 days/week (n=83)	1	0.0120482				1
>3 days/week (n=16)	1	0.0625				5.75723	0.336362	98.5416
Missing (n=411)	19	0.0462287				3.75608	0.493799	28.5706
Raw fish frequency				0.6827
Never (n=2231)	96	0.04303				1.27276	0.899925	1.80007
<1 day/month (n=1567)	56	0.0357371				1
1-3 days/month (n=894)	44	0.049217				1.27373	0.840894	1.92935
1-3 days/week (n=187)	9	0.0481283				1.02677	0.488726	2.15716
>3 days/week (n=9)	0	0				1.8595e-05	0	Inf
Missing (n=704)	29	0.0411932				1.20095	0.75145	1.91932
Raw milk frequency				0.6215
Never (n=3941)	163	0.0413601				1.06276	0.688649	1.64012
<1 day/month (n=704)	25	0.0355114				1
1-3 days/month (n=287)	14	0.0487805				1.31663	0.671511	2.58151
1-3 days/week (n=114)	5	0.0438596				1.21593	0.45217	3.26975
>3 days/week (n=117)	7	0.0598291				2.07371	0.867332	4.95805
Missing (n=429)	20	0.04662				1.32164	0.720383	2.42472
unwashed vegetables frequency				0.01717
Never (n=2051)	85	0.0414432				1.13728	0.740791	1.74598
<1 day/month (n=635)	39	0.0614173				2.05014	1.25496	3.34915
1-3 days/month (n=946)	30	0.0317125				1
1-3 days/week (n=1137)	41	0.0360598				1.25188	0.773782	2.02539
>3 days/week (n=474)	24	0.0506329				1.97704	1.13629	3.43988
Missing (n=349)	15	0.0429799				1.58191	0.833991	3.00058
Syphilis				0.3142
No (n=3412)	181	0.0430542				1
Yes > 1 yr (n=10)	1	0.1				2.05797	0.244136	17.3478
Yes last yr (n=1)	0	0				0.000226153	2.05153e-81	2.49302e+73
child < 15 (n=718)	15	0.0208914				0.493068	0.231885	1.04844
Missing (n=558)	37	0.0561457				1.21031	0.834962	1.75439
HIV positief				0.1722
No (n=4204)	181	0.0430542				1
Yes > 1 yr (n=7)	0	0				2.24684e-05	0	Inf
Yes last yr (n=5)	1	0.166667				5.32967	0.556038	51.0853
child < 15 (n=718)	15	0.0208914				0.491121	0.22745	1.06045
Missing (n=620)	37	0.0563166				1.21832	0.835914	1.77567
